# Supplementary material for: Global research landscape and citation dynamics of oblique lumbar interbody fusion (OLIF): A bibliometric analysis of the 100 most influential articles
Source: Brain Spine. 2026 Apr 11;6:106043. doi: 10.1016/j.bas.2026.106043 (PMC13092198; doi:10.1016/j.bas.2026.106043)
Supplement: Multimedia component 1 [file mmc1.xlsx]

## Sheet: Sheet1
Paper	DOI	Total Citations	TC per Year	Normalized TC
SILVESTRE C, 2012, ASIAN SPINE J	10.4184/asj.2012.6.2.89	483	32.2	1
WOODS KRM, 2017, SPINE J	10.1016/j.spinee.2016.10.026	326	32.6	3.39
FUJIBAYASHI S, 2015, SPINE	10.1097/BRS.0000000000000703	277	23.08	1.92
ABE K, 2017, SPINE	10.1097/BRS.0000000000001650	243	24.3	2.52
SATO J, 2017, EUR SPINE J	10.1007/s00586-015-4170-0	209	20.9	2.17
LI JXJ, 2017, WORLD NEUROSURG	10.1016/j.wneu.2016.10.074	168	16.8	1.75
DAVIS TT, 2014, J NEUROSURG SPINE	10.3171/2014.7.SPINE13564	166	12.77	1.6
MEHREN C, 2016, CLIN ORTHOP RELAT RES	10.1007/s11999-016-4883-3	153	13.91	1.72
OHTORI S, 2015, YONSEI MED J	10.3349/ymj.2015.56.4.1051	145	12.08	1.01
ZENG Z, 2018, ORTHOP SURG	10.1111/os.12380	141	15.67	1.68
MOMIN AA, 2020, WORLD NEUROSURG	10.1016/j.wneu.2020.05.071	140	20	2.23
FUJIBAYASHI S, 2017, SPINE	10.1097/BRS.0000000000002139	140	14	1.45
BLIZZARD DJ, 2018, SPINE	10.1097/BRS.0000000000002330	128	14.22	1.53
LU T, 2019, WORLD NEUROSURG	10.1016/j.wneu.2019.06.074	127	15.88	1.96
LIN G, 2018, WORLD NEUROSURG	10.1016/j.wneu.2018.08.003	123	13.67	1.47
WALKER CT, 2019, J NEUROSURG SPINE	10.3171/2018.9.SPINE18800	122	15.25	1.88
PHAN K, 2016, J CLIN NEUROSCI	10.1016/j.jocn.2016.02.030	120	10.91	1.35
MENG B, 2021, EUR SPINE J	10.1007/s00586-020-06596-0	115	19.17	2.1
OHTORI S, 2015, ASIAN SPINE J	10.4184/asj.2015.9.4.565	112	9.33	0.78
JOURDAN F, 2006, EARTH PLAN SCI LETT	10.1016/j.epsl.2005.10.003	112	5.33	1
LI R, 2020, ORTHOP SURG	10.1111/os.12625	99	14.14	1.58
ALLAIN J, 2020, ORTHOP TRAUMATOL: SURG RES	10.1016/j.otsr.2019.05.024	92	13.14	1.47
MOLINARES DM, 2016, J NEUROSURG SPINE	10.3171/2015.3.SPINE13976	90	8.18	1.01
PARISIEN A, 2022, INT J SPINE SURG	10.14444/8363	84	16.8	1.57
PHAN K, 2016, ORTHOP SURG	10.1111/os.12259	82	7.45	0.92
SHIMIZU T, 2021, SPINE J	10.1016/j.spinee.2021.01.025	80	13.33	1.46
ORITA S, 2016, EUR J ORTHOP SURG TRAUMATOL	10.1007/s00590-016-1806-7	77	7	0.86
KIM Y, 2020, ASIAN SPINE J	10.31616/asj.2020.0485	73	10.43	1.16
VERMA R, 2020, HSS J	10.1007/s11420-019-09737-4	71	10.14	1.13
TSUANG YH, 2009, MED ENG PHYS	10.1016/j.medengphy.2008.11.012	71	3.94	1
JIN C, 2018, J ORTHOP SURG RES	10.1186/s13018-018-0740-2	70	7.78	0.84
JIN J, 2018, CLIN SPINE SURG	10.1097/BSD.0000000000000474	69	7.67	0.82
ESCOBAR E, 2003, SPINE	10.1097/00007632-200304010-00020	67	2.79	1
KOTHEERANURAK V, 2023, GLOBAL SPINE J	10.1177/21925682211067210	66	16.5	1.32
WANG B, 2019, WORLD NEUROSURG	10.1016/j.wneu.2019.02.164	64	8	0.99
KIM H, 2022, NEUROSPINE	10.14245/ns.2143236.618	63	12.6	1.18
HE W, 2020, BMC MUSCULOSKELET DISORD	10.1186/s12891-020-03192-7	63	9	1
GUO H, 2020, WORLD NEUROSURG	10.1016/j.wneu.2020.02.180	62	8.86	0.99
HAH RJ, 2019, CURR REV MUSCULOSKELET MED	10.1007/s12178-019-09562-6	61	7.63	0.94
CARLSON BB, 2019, SPINE J	10.1016/j.spinee.2018.10.017	61	7.63	0.94
ZHU G, 2018, MEDICINE	10.1097/MD.0000000000012680	61	6.78	0.73
ZHAO L, 2022, BMC MUSCULOSKELET DISORD	10.1186/s12891-022-05165-4	59	11.8	1.1
LI J, 2023, EUR RADIOL	10.1007/s00330-022-09157-9	58	14.5	1.16
RAN L, 2022, SPINE J	10.1016/j.spinee.2022.01.018	58	11.6	1.08
LIU J, 2020, WORLD NEUROSURG	10.1016/j.wneu.2020.02.047	58	8.29	0.92
CHAMPAGNE PO, 2019, ASIAN SPINE J	10.31616/asj.2018.0128	58	7.25	0.9
DU C, 2021, COMPUT BIOL MED	10.1016/j.compbiomed.2020.104122	57	9.5	1.04
LIMTHONGKUL W, 2020, SPINE	10.1097/BRS.0000000000003521	57	8.14	0.91
LI H, 2019, BMC MUSCULOSKELET DISORD	10.1186/s12891-019-2972-7	57	7.13	0.88
SCHNAKE KJ, 2019, ORTHOPADE	10.1007/s00132-018-03670-w	57	7.13	0.88
HU ZA, 2023, GLOBAL SPINE J	10.1177/2192568221992098	56	14	1.12
ZHU H, 2022, SPINE	10.1097/BRS.0000000000004303	56	11.2	1.05
LENZ MO, 2022, ASIAN SPINE J	10.31616/ASJ.2020.0405	54	10.8	1.01
DIGIORGIO AM, 2017, NEUROSURG FOCUS	10.3171/2017.5.FOCUS17168	54	5.4	0.56
LI H, 2019, WORLD NEUROSURG	10.1016/j.wneu.2018.10.115	53	6.63	0.82
FENG S, 2020, ORTHOP SURG	10.1111/os.12587	52	7.43	0.83
EPSTEIN NE, 2019, SURG NEUROL INTL	10.25259/SNI_559_2019	52	6.5	0.8
LIU L, 2016, PLOS ONE	10.1371/journal.pone.0163452	52	4.73	0.58
MOLLOY S, 2016, SPINE J	10.1016/j.spinee.2016.03.044	50	4.55	0.56
HUNG S, 2021, SCI REP	10.1038/s41598-021-92330-9	49	8.17	0.9
HEO DH, 2021, ACTA NEUROCHIR	10.1007/s00701-021-04758-7	49	8.17	0.9
ZHANG Q, 2021, BMC MUSCULOSKELET DISORD	10.1186/s12891-021-04687-7	47	7.83	0.86
WANG S, 2005, SPINE	10.1097/01.brs.0000150123.26869.48	47	2.14	1
PU X, 2023, EUR RADIOL	10.1007/s00330-023-09929-x	46	11.5	0.92
HUANG Y, 2023, J ORTHOP SURG RES	10.1186/s13018-023-03729-1	46	11.5	0.92
FANG G, 2020, WORLD NEUROSURG	10.1016/j.wneu.2020.05.245	46	6.57	0.73
TABA HA, 2020, NEUROSURG CLIN NORTH AM	10.1016/j.nec.2019.08.004	46	6.57	0.73
TANNOURY TY, 2019, SPINE	10.1097/BRS.0000000000003071	46	5.75	0.71
SPIKER WR, 2019, GLOBAL SPINE J	10.1177/2192568217712494	46	5.75	0.71
CHUNG N, 2017, EUR SPINE J	10.1007/s00586-017-5176-6	46	4.6	0.48
KOIKE Y, 2021, ASIAN SPINE J	10.31616/asj.2019.0342	45	7.5	0.82
SHENG S, 2020, J COMP EFF RES	10.2217/cer-2019-0055	45	6.43	0.72
ANAND N, 2017, CLIN NEUROSURGERY	10.1093/neuros/nyx353	44	4.4	0.46
GAGLIARDI MJ, 2023, GLOBAL SPINE J	10.1177/21925682221098362	43	10.75	0.86
XIE T, 2020, WORLD NEUROSURG	10.1016/j.wneu.2019.12.105	43	6.14	0.69
ZAÏRI F, 2017, ORTHOP TRAUMATOL: SURG RES	10.1016/j.otsr.2016.11.016	43	4.3	0.45
PHAN K, 2015, ORTHOP SURG	10.1111/os.12204	43	3.58	0.3
SONG C, 2021, ORTHOP SURG	10.1111/os.12877	42	7	0.77
PARK S, 2020, J ORTHOP SURG RES	10.1186/s13018-020-1545-7	42	6	0.67
HART RAA, 2014, J NEUROSURG SPINE	10.3171/2014.1.SPINE12904	42	3.23	0.4
RICKERT M, 2017, BONE JT J	10.1302/0301-620X.99B10.BJJ-2016-1292.R2	41	4.1	0.43
HEO DH, 2017, NEUROSURG FOCUS	10.3171/2017.5.FOCUS17196	41	4.1	0.43
BERECZKI F, 2021, FRONT BIOENG BIOTECHNOL	10.3389/fbioe.2021.749914	40	6.67	0.73
KOTANI Y, 2021, J ORTOP SCI	10.1016/j.jos.2020.10.013	39	6.5	0.71
ZHANG X, 2021, EUR SPINE J	10.1007/s00586-020-06667-2	39	6.5	0.71
RABAU O, 2020, GLOBAL SPINE J	10.1177/2192568220910707	39	5.57	0.62
MISCUSI M, 2018, EUR SPINE J	10.1007/s00586-018-5596-y	39	4.33	0.47
KIM K, 2018, NEUROSURG REV	10.1007/s10143-017-0927-8	39	4.33	0.47
LIU J, 2020, WORLD NEUROSURG-a	10.1016/j.wneu.2019.11.046	38	5.43	0.61
WU J, 2019, ORTHOP SURG	10.1111/os.12428	38	4.75	0.59
SHIGA Y, 2017, SPINE SUR REL RES	10.22603/ssrr.1.2017-0001	38	3.8	0.39
KANEMURA T, 2017, SPINE SUR REL RES	10.22603/ssrr.1.2017-0008	38	3.8	0.39
LI J, 2022, FRONT BIOENG BIOTECHNOL	10.3389/fbioe.2022.862951	37	7.4	0.69
ORITA S, 2017, SPINE	10.1097/BRS.0000000000001700	37	3.7	0.38
SOUSLIAN FG, 2024, BR J NEUROSURG	10.1080/02688697.2021.1881041	36	12	1
KIM Y, 2022, ASIAN SPINE J	10.31616/asj.2022.0435	36	7.2	0.67
ZHANG Y, 2017, GLOBAL SPINE J	10.1177/2192568217716149	36	3.6	0.37
ZHANG F, 2017, EUR SPINE J	10.1007/s00586-016-4645-7	36	3.6	0.37
RICCIARDI L, 2023, EUR J ORTHOP SURG TRAUMATOL	10.1007/s00590-021-03172-0	35	8.75	0.7
CAI X, 2022, J ORTHOP SURG RES	10.1186/s13018-022-03143-z	35	7	0.65
